# Supplementary material for: Tailoring ordered structures with distorted [TeO3] and aligned [ScO6] motifs for balanced nonlinear optical properties in rare-earth tellurate crystals
Source: Chem Sci. 2025 Nov 18;17(5):2566–73. doi: 10.1039/d5sc07486j (PMC12690485; doi:10.1039/d5sc07486j)
Supplement: SC-017-D5SC07486J-s002 [file SC-017-D5SC07486J-s002.cif]

# Supplementary Information (SI) for Chemical Science.
# This journal is © The Royal Society of Chemistry 2025

####################################################################### 
# 
# This file contains crystal structure data downloaded from the 
# Cambridge Structural Database (CSD) hosted by the Cambridge 
# Crystallographic Data Centre (CCDC).
# 
# Full information about CCDC data access policies and citation 
# guidelines are available at http://www.ccdc.cam.ac.uk/access/V1 
# 
# Audit and citation data items may have been added by the CCDC. 
# Please retain this information to preserve the provenance of 
# this file and to allow appropriate attribution of the data. 
# 
#######################################################################

data_123456_a
_database_code_depnum_ccdc_archive 'CCDC 2466750'
loop_
_audit_author_name
_audit_author_address
'Wang Xiaoxu'
;Tianjin University of Technology
China
;
_audit_update_record             
;
2025-06-24 deposited with the CCDC.	2025-11-14 downloaded from the CCDC.
;

_audit_creation_method           SHELXL-2018/3
_shelx_SHELXL_version_number     2018/3
_chemical_name_systematic        ?
_chemical_name_common            ?
_chemical_melting_point          ?
_chemical_formula_moiety         ?
_chemical_formula_sum            'K0.67 O4 Sc0.67 Te1.33'
_chemical_formula_weight         290.18

loop_
_atom_type_symbol
_atom_type_description
_atom_type_scat_dispersion_real
_atom_type_scat_dispersion_imag
_atom_type_scat_source
K K 0.2009 0.2494 'International Tables Vol C Tables 4.2.6.8 and 6.1.1.4'
O O 0.0106 0.0060 'International Tables Vol C Tables 4.2.6.8 and 6.1.1.4'
Sc Sc 0.2519 0.3716 'International Tables Vol C Tables 4.2.6.8 and 6.1.1.4'
Te Te -0.5308 1.6751 'International Tables Vol C Tables 4.2.6.8 and 6.1.1.4'

_space_group_crystal_system      hexagonal
_space_group_IT_number           186
_space_group_name_H-M_alt        'P 63 m c'
_space_group_name_Hall           'P 6c -2c'

_shelx_space_group_comment       
;
The symmetry employed for this shelxl refinement is uniquely defined
by the following loop, which should always be used as a source of
symmetry information in preference to the above space-group names.
They are only intended as comments.
;

loop_
_space_group_symop_operation_xyz
'x, y, z'
'-y, x-y, z'
'-x+y, -x, z'
'-x, -y, z+1/2'
'y, -x+y, z+1/2'
'x-y, x, z+1/2'
'-y, -x, z'
'-x+y, y, z'
'x, x-y, z'
'y, x, z+1/2'
'x-y, -y, z+1/2'
'-x, -x+y, z+1/2'

_cell_length_a                   5.7988(3)
_cell_length_b                   5.7988(3)
_cell_length_c                   11.5416(10)
_cell_angle_alpha                90
_cell_angle_beta                 90
_cell_angle_gamma                120
_cell_volume                     336.10(5)
_cell_formula_units_Z            3
_cell_measurement_temperature    273(2)
_cell_measurement_reflns_used    983
_cell_measurement_theta_min      3.53
_cell_measurement_theta_max      27.31

_exptl_crystal_description       block
_exptl_crystal_colour            colorless
_exptl_crystal_density_meas      ?
_exptl_crystal_density_method    ?
_exptl_crystal_density_diffrn    4.301
_exptl_crystal_F_000             384
_exptl_transmission_factor_min   ?
_exptl_transmission_factor_max   ?
_exptl_crystal_size_max          ?
_exptl_crystal_size_mid          ?
_exptl_crystal_size_min          ?
_exptl_absorpt_coefficient_mu    10.191
_shelx_estimated_absorpt_T_min   ?
_shelx_estimated_absorpt_T_max   ?
_exptl_absorpt_correction_type   ?
_exptl_absorpt_correction_T_min  ?
_exptl_absorpt_correction_T_max  ?
_exptl_absorpt_process_details   ?
_exptl_absorpt_special_details   ?
_diffrn_ambient_temperature      273(2)
_diffrn_radiation_wavelength     0.71073
_diffrn_radiation_type           MoK\a
_diffrn_source                   ?
_diffrn_measurement_device_type  'Bruker APEX-II CCD'
_diffrn_measurement_method       ?
_diffrn_detector_area_resol_mean ?
_diffrn_reflns_number            1535
_diffrn_reflns_av_unetI/netI     0.0321
_diffrn_reflns_av_R_equivalents  0.0378
_diffrn_reflns_limit_h_min       -7
_diffrn_reflns_limit_h_max       3
_diffrn_reflns_limit_k_min       -6
_diffrn_reflns_limit_k_max       7
_diffrn_reflns_limit_l_min       -14
_diffrn_reflns_limit_l_max       14
_diffrn_reflns_theta_min         4.058
_diffrn_reflns_theta_max         27.307
_diffrn_reflns_theta_full        25.242
_diffrn_measured_fraction_theta_max 0.994
_diffrn_measured_fraction_theta_full 0.993
_diffrn_reflns_Laue_measured_fraction_max 0.994
_diffrn_reflns_Laue_measured_fraction_full 0.993
_diffrn_reflns_point_group_measured_fraction_max 0.985
_diffrn_reflns_point_group_measured_fraction_full 0.981
_reflns_number_total             332
_reflns_number_gt                296
_reflns_threshold_expression     'I > 2\s(I)'
_reflns_Friedel_coverage         0.886
_reflns_Friedel_fraction_max     0.975
_reflns_Friedel_fraction_full    0.969

_reflns_special_details          
;
 Reflections were merged by SHELXL according to the crystal
 class for the calculation of statistics and refinement.
 
 _reflns_Friedel_fraction is defined as the number of unique
 Friedel pairs measured divided by the number that would be
 possible theoretically, ignoring centric projections and
 systematic absences.
;

_computing_data_collection       ?
_computing_cell_refinement       ?
_computing_data_reduction        ?
_computing_structure_solution    'SHELXT 2018/2 (Sheldrick, 2018)'
_computing_structure_refinement  'SHELXL-2018/3 (Sheldrick, 2018)'
_computing_molecular_graphics    ?
_computing_publication_material  ?
_refine_special_details          ?
_refine_ls_structure_factor_coef Fsqd
_refine_ls_matrix_type           full
_refine_ls_weighting_scheme      calc
_refine_ls_weighting_details     
'w=1/[\s^2^(Fo^2^)+(0.0238P)^2^] where P=(Fo^2^+2Fc^2^)/3'
_atom_sites_solution_primary     ?
_atom_sites_solution_secondary   ?
_atom_sites_solution_hydrogens   .
_refine_ls_hydrogen_treatment    undef
_refine_ls_extinction_method     none
_refine_ls_extinction_coef       .
_refine_ls_abs_structure_details 
;
 Flack x determined using 139 quotients [(I+)-(I-)]/[(I+)+(I-)]
 (Parsons, Flack and Wagner, Acta Cryst. B69 (2013) 249-259).
;
_refine_ls_abs_structure_Flack   0.05(5)
_chemical_absolute_configuration ?
_refine_ls_number_reflns         332
_refine_ls_number_parameters     25
_refine_ls_number_restraints     1
_refine_ls_R_factor_all          0.0253
_refine_ls_R_factor_gt           0.0202
_refine_ls_wR_factor_ref         0.0470
_refine_ls_wR_factor_gt          0.0451
_refine_ls_goodness_of_fit_ref   1.044
_refine_ls_restrained_S_all      1.042
_refine_ls_shift/su_max          0.000
_refine_ls_shift/su_mean         0.000

loop_
_atom_site_label
_atom_site_type_symbol
_atom_site_fract_x
_atom_site_fract_y
_atom_site_fract_z
_atom_site_U_iso_or_equiv
_atom_site_adp_type
_atom_site_occupancy
_atom_site_site_symmetry_order
_atom_site_calc_flag
_atom_site_refinement_flags_posn
_atom_site_refinement_flags_adp
_atom_site_refinement_flags_occupancy
_atom_site_disorder_assembly
_atom_site_disorder_group
Te01 Te 0.333333 0.666667 0.17381(9) 0.0110(3) Uani 1 6 d S T P . .
Te02 Te 1.000000 1.000000 0.47433(12) 0.0122(3) Uani 1 6 d S T P . .
Sc03 Sc 0.333333 0.666667 0.4983(3) 0.0101(8) Uani 1 6 d S T P . .
K004 K 0.333333 0.666667 0.8246(6) 0.0214(9) Uani 1 6 d S T P . .
O1 O 0.5043(10) 1.009(2) 0.5984(12) 0.048(3) Uani 1 2 d S T P . .
O005 O 0.6763(14) 0.8381(7) 0.3928(7) 0.022(2) Uani 1 2 d S T P . .

loop_
_atom_site_aniso_label
_atom_site_aniso_U_11
_atom_site_aniso_U_22
_atom_site_aniso_U_33
_atom_site_aniso_U_23
_atom_site_aniso_U_13
_atom_site_aniso_U_12
Te01 0.0095(3) 0.0095(3) 0.0141(6) 0.000 0.000 0.00474(17)
Te02 0.0106(3) 0.0106(3) 0.0153(6) 0.000 0.000 0.00532(17)
Sc03 0.0072(9) 0.0072(9) 0.016(2) 0.000 0.000 0.0036(5)
K004 0.0182(12) 0.0182(12) 0.028(2) 0.000 0.000 0.0091(6)
O1 0.038(4) 0.028(5) 0.074(8) -0.033(6) -0.016(3) 0.014(3)
O005 0.006(4) 0.031(5) 0.020(4) -0.0007(17) -0.001(3) 0.003(2)

_geom_special_details            
;
 All esds (except the esd in the dihedral angle between two l.s. planes)
 are estimated using the full covariance matrix.  The cell esds are taken
 into account individually in the estimation of esds in distances, angles
 and torsion angles; correlations between esds in cell parameters are only
 used when they are defined by crystal symmetry.  An approximate (isotropic)
 treatment of cell esds is used for estimating esds involving l.s. planes.
;

loop_
_geom_bond_atom_site_label_1
_geom_bond_atom_site_label_2
_geom_bond_distance
_geom_bond_site_symmetry_2
_geom_bond_publ_flag
Te01 O1 1.849(10) 5_454 ?
Te01 O1 1.849(10) 4_674 ?
Te01 O1 1.849(10) 6_654 ?
Te01 K004 3.773(3) 4_664 ?
Te01 K004 3.773(3) 4_674 ?
Te01 K004 3.773(3) 4_564 ?
Te01 K004 4.030(7) 1_554 ?
Te02 O005 1.878(7) 2_765 ?
Te02 O005 1.878(8) 3_675 ?
Te02 O005 1.878(8) . ?
Te02 Sc03 3.3593(4) 1_665 ?
Te02 Sc03 3.3593(4) . ?
Te02 Sc03 3.3594(4) 1_655 ?
Te02 K004 3.768(3) 4_664 ?
Te02 K004 3.768(3) 4_774 ?
Te02 K004 3.768(3) 4_674 ?
Sc03 O1 2.070(10) 2_665 ?
Sc03 O1 2.070(10) 3_565 ?
Sc03 O1 2.070(10) . ?
Sc03 O005 2.109(8) 2_665 ?
Sc03 O005 2.109(8) 3_565 ?
Sc03 O005 2.109(8) . ?
Sc03 K004 3.766(7) . ?
Sc03 K004 3.902(4) 4_664 ?
Sc03 K004 3.902(4) 4_564 ?
K004 O005 3.005(3) 4_675 ?
K004 O005 3.005(3) 5_565 ?
K004 O005 3.005(3) 6 ?
K004 O005 3.005(3) 5_455 ?
K004 O005 3.005(3) 6_655 ?
K004 O005 3.005(3) 4_665 ?
K004 O1 3.125(15) . ?
K004 O1 3.125(15) 2_665 ?
K004 O1 3.125(15) 3_565 ?

loop_
_geom_angle_atom_site_label_1
_geom_angle_atom_site_label_2
_geom_angle_atom_site_label_3
_geom_angle
_geom_angle_site_symmetry_1
_geom_angle_site_symmetry_3
_geom_angle_publ_flag
O1 Te01 O1 99.6(6) 5_454 4_674 ?
O1 Te01 O1 99.6(6) 5_454 6_654 ?
O1 Te01 O1 99.6(6) 4_674 6_654 ?
O1 Te01 K004 127.49(11) 5_454 4_664 ?
O1 Te01 K004 127.49(11) 4_674 4_664 ?
O1 Te01 K004 55.6(4) 6_654 4_664 ?
O1 Te01 K004 127.49(11) 5_454 4_674 ?
O1 Te01 K004 55.6(4) 4_674 4_674 ?
O1 Te01 K004 127.49(11) 6_654 4_674 ?
K004 Te01 K004 100.42(12) 4_664 4_674 ?
O1 Te01 K004 55.6(4) 5_454 4_564 ?
O1 Te01 K004 127.49(11) 4_674 4_564 ?
O1 Te01 K004 127.49(11) 6_654 4_564 ?
K004 Te01 K004 100.42(12) 4_664 4_564 ?
K004 Te01 K004 100.42(12) 4_674 4_564 ?
O1 Te01 K004 61.9(4) 5_454 1_554 ?
O1 Te01 K004 61.9(4) 4_674 1_554 ?
O1 Te01 K004 61.9(4) 6_654 1_554 ?
K004 Te01 K004 117.47(10) 4_664 1_554 ?
K004 Te01 K004 117.47(10) 4_674 1_554 ?
K004 Te01 K004 117.47(10) 4_564 1_554 ?
O005 Te02 O005 97.1(3) 2_765 3_675 ?
O005 Te02 O005 97.1(3) 2_765 . ?
O005 Te02 O005 97.1(3) 3_675 . ?
O005 Te02 Sc03 118.20(6) 2_765 1_665 ?
O005 Te02 Sc03 34.8(3) 3_675 1_665 ?
O005 Te02 Sc03 118.20(6) . 1_665 ?
O005 Te02 Sc03 118.20(6) 2_765 . ?
O005 Te02 Sc03 118.20(6) 3_675 . ?
O005 Te02 Sc03 34.8(3) . . ?
Sc03 Te02 Sc03 119.33(2) 1_665 . ?
O005 Te02 Sc03 34.8(3) 2_765 1_655 ?
O005 Te02 Sc03 118.20(6) 3_675 1_655 ?
O005 Te02 Sc03 118.20(6) . 1_655 ?
Sc03 Te02 Sc03 119.33(2) 1_665 1_655 ?
Sc03 Te02 Sc03 119.33(2) . 1_655 ?
O005 Te02 K004 52.10(6) 2_765 4_664 ?
O005 Te02 K004 122.6(3) 3_675 4_664 ?
O005 Te02 K004 52.10(6) . 4_664 ?
Sc03 Te02 K004 157.42(13) 1_665 4_664 ?
Sc03 Te02 K004 66.10(4) . 4_664 ?
Sc03 Te02 K004 66.11(4) 1_655 4_664 ?
O005 Te02 K004 52.10(6) 2_765 4_774 ?
O005 Te02 K004 52.10(6) 3_675 4_774 ?
O005 Te02 K004 122.6(3) . 4_774 ?
Sc03 Te02 K004 66.10(4) 1_665 4_774 ?
Sc03 Te02 K004 157.42(13) . 4_774 ?
Sc03 Te02 K004 66.11(4) 1_655 4_774 ?
K004 Te02 K004 100.63(11) 4_664 4_774 ?
O005 Te02 K004 122.6(3) 2_765 4_674 ?
O005 Te02 K004 52.10(6) 3_675 4_674 ?
O005 Te02 K004 52.10(6) . 4_674 ?
Sc03 Te02 K004 66.11(4) 1_665 4_674 ?
Sc03 Te02 K004 66.10(4) . 4_674 ?
Sc03 Te02 K004 157.42(12) 1_655 4_674 ?
K004 Te02 K004 100.63(11) 4_664 4_674 ?
K004 Te02 K004 100.63(11) 4_774 4_674 ?
O1 Sc03 O1 91.9(5) 2_665 3_565 ?
O1 Sc03 O1 91.9(5) 2_665 . ?
O1 Sc03 O1 91.9(5) 3_565 . ?
O1 Sc03 O005 89.0(3) 2_665 2_665 ?
O1 Sc03 O005 178.7(5) 3_565 2_665 ?
O1 Sc03 O005 89.0(3) . 2_665 ?
O1 Sc03 O005 89.0(3) 2_665 3_565 ?
O1 Sc03 O005 89.0(3) 3_565 3_565 ?
O1 Sc03 O005 178.7(5) . 3_565 ?
O005 Sc03 O005 90.0(3) 2_665 3_565 ?
O1 Sc03 O005 178.7(5) 2_665 . ?
O1 Sc03 O005 89.0(3) 3_565 . ?
O1 Sc03 O005 89.0(3) . . ?
O005 Sc03 O005 90.0(3) 2_665 . ?
O005 Sc03 O005 90.0(3) 3_565 . ?
O1 Sc03 Te02 68.43(14) 2_665 1_455 ?
O1 Sc03 Te02 150.8(4) 3_565 1_455 ?
O1 Sc03 Te02 68.43(14) . 1_455 ?
O005 Sc03 Te02 30.5(2) 2_665 1_455 ?
O005 Sc03 Te02 111.07(12) 3_565 1_455 ?
O005 Sc03 Te02 111.07(12) . 1_455 ?
O1 Sc03 Te02 68.43(14) 2_665 1_445 ?
O1 Sc03 Te02 68.43(14) 3_565 1_445 ?
O1 Sc03 Te02 150.8(4) . 1_445 ?
O005 Sc03 Te02 111.07(12) 2_665 1_445 ?
O005 Sc03 Te02 30.5(2) 3_565 1_445 ?
O005 Sc03 Te02 111.07(12) . 1_445 ?
Te02 Sc03 Te02 119.33(2) 1_455 1_445 ?
O1 Sc03 Te02 150.8(4) 2_665 . ?
O1 Sc03 Te02 68.43(14) 3_565 . ?
O1 Sc03 Te02 68.43(14) . . ?
O005 Sc03 Te02 111.07(12) 2_665 . ?
O005 Sc03 Te02 111.07(12) 3_565 . ?
O005 Sc03 Te02 30.5(2) . . ?
Te02 Sc03 Te02 119.33(2) 1_455 . ?
Te02 Sc03 Te02 119.33(2) 1_445 . ?
O1 Sc03 K004 56.1(4) 2_665 . ?
O1 Sc03 K004 56.1(4) 3_565 . ?
O1 Sc03 K004 56.1(4) . . ?
O005 Sc03 K004 125.3(2) 2_665 . ?
O005 Sc03 K004 125.3(2) 3_565 . ?
O005 Sc03 K004 125.3(2) . . ?
Te02 Sc03 K004 94.72(7) 1_455 . ?
Te02 Sc03 K004 94.72(7) 1_445 . ?
Te02 Sc03 K004 94.72(7) . . ?
O1 Sc03 K004 129.99(10) 2_665 4_664 ?
O1 Sc03 K004 64.8(4) 3_565 4_664 ?
O1 Sc03 K004 129.99(10) . 4_664 ?
O005 Sc03 K004 113.8(3) 2_665 4_664 ?
O005 Sc03 K004 49.70(7) 3_565 4_664 ?
O005 Sc03 K004 49.70(7) . 4_664 ?
Te02 Sc03 K004 144.37(13) 1_455 4_664 ?
Te02 Sc03 K004 61.98(4) 1_445 4_664 ?
Te02 Sc03 K004 61.98(4) . 4_664 ?
K004 Sc03 K004 120.91(9) . 4_664 ?
O1 Sc03 K004 64.8(4) 2_665 4_564 ?
O1 Sc03 K004 129.99(10) 3_565 4_564 ?
O1 Sc03 K004 129.99(10) . 4_564 ?
O005 Sc03 K004 49.70(7) 2_665 4_564 ?
O005 Sc03 K004 49.70(7) 3_565 4_564 ?
O005 Sc03 K004 113.8(3) . 4_564 ?
Te02 Sc03 K004 61.98(4) 1_455 4_564 ?
Te02 Sc03 K004 61.98(4) 1_445 4_564 ?
Te02 Sc03 K004 144.37(13) . 4_564 ?
K004 Sc03 K004 120.91(9) . 4_564 ?
K004 Sc03 K004 95.98(12) 4_664 4_564 ?
O005 K004 O005 59.5(3) 4_675 5_565 ?
O005 K004 O005 55.9(3) 4_675 6 ?
O005 K004 O005 113.39(16) 5_565 6 ?
O005 K004 O005 113.39(16) 4_675 5_455 ?
O005 K004 O005 149.6(4) 5_565 5_455 ?
O005 K004 O005 59.5(3) 6 5_455 ?
O005 K004 O005 113.39(16) 4_675 6_655 ?
O005 K004 O005 55.9(3) 5_565 6_655 ?
O005 K004 O005 149.6(4) 6 6_655 ?
O005 K004 O005 113.39(16) 5_455 6_655 ?
O005 K004 O005 149.6(4) 4_675 4_665 ?
O005 K004 O005 113.39(16) 5_565 4_665 ?
O005 K004 O005 113.39(16) 6 4_665 ?
O005 K004 O005 55.9(3) 5_455 4_665 ?
O005 K004 O005 59.5(3) 6_655 4_665 ?
O005 K004 O1 76.4(2) 4_675 . ?
O005 K004 O1 76.4(2) 5_565 . ?
O005 K004 O1 102.13(17) 6 . ?
O005 K004 O1 133.0(3) 5_455 . ?
O005 K004 O1 102.13(18) 6_655 . ?
O005 K004 O1 133.0(3) 4_665 . ?
O005 K004 O1 102.13(17) 4_675 2_665 ?
O005 K004 O1 133.0(3) 5_565 2_665 ?
O005 K004 O1 76.4(2) 6 2_665 ?
O005 K004 O1 76.4(2) 5_455 2_665 ?
O005 K004 O1 133.0(3) 6_655 2_665 ?
O005 K004 O1 102.13(18) 4_665 2_665 ?
O1 K004 O1 56.8(3) . 2_665 ?
O005 K004 O1 133.0(3) 4_675 3_565 ?
O005 K004 O1 102.13(18) 5_565 3_565 ?
O005 K004 O1 133.0(3) 6 3_565 ?
O005 K004 O1 102.13(17) 5_455 3_565 ?
O005 K004 O1 76.4(2) 6_655 3_565 ?
O005 K004 O1 76.4(2) 4_665 3_565 ?
O1 K004 O1 56.8(3) . 3_565 ?
O1 K004 O1 56.8(3) 2_665 3_565 ?
O005 K004 Sc03 105.19(19) 4_675 . ?
O005 K004 Sc03 105.19(19) 5_565 . ?
O005 K004 Sc03 105.19(19) 6 . ?
O005 K004 Sc03 105.19(19) 5_455 . ?
O005 K004 Sc03 105.19(19) 6_655 . ?
O005 K004 Sc03 105.19(19) 4_665 . ?
O1 K004 Sc03 33.33(19) . . ?
O1 K004 Sc03 33.33(19) 2_665 . ?
O1 K004 Sc03 33.33(19) 3_565 . ?
O005 K004 Te02 29.56(15) 4_675 4_675 ?
O005 K004 Te02 83.92(16) 5_565 4_675 ?
O005 K004 Te02 29.56(15) 6 4_675 ?
O005 K004 Te02 83.92(16) 5_455 4_675 ?
O005 K004 Te02 128.0(2) 6_655 4_675 ?
O005 K004 Te02 128.0(2) 4_665 4_675 ?
O1 K004 Te02 98.00(12) . 4_675 ?
O1 K004 Te02 98.00(12) 2_665 4_675 ?
O1 K004 Te02 150.6(2) 3_565 4_675 ?
Sc03 K004 Te02 117.30(9) . 4_675 ?
O005 K004 Te02 83.92(16) 4_675 4_775 ?
O005 K004 Te02 29.56(14) 5_565 4_775 ?
O005 K004 Te02 128.0(2) 6 4_775 ?
O005 K004 Te02 128.0(2) 5_455 4_775 ?
O005 K004 Te02 29.56(14) 6_655 4_775 ?
O005 K004 Te02 83.92(16) 4_665 4_775 ?
O1 K004 Te02 98.00(12) . 4_775 ?
O1 K004 Te02 150.6(2) 2_665 4_775 ?
O1 K004 Te02 98.00(12) 3_565 4_775 ?
Sc03 K004 Te02 117.30(9) . 4_775 ?
Te02 K004 Te02 100.63(11) 4_675 4_775 ?
Te01 O1 Sc03 174.2(8) 4_675 . ?
Te01 O1 K004 95.2(5) 4_675 . ?
Sc03 O1 K004 90.6(4) . . ?
Te02 O005 Sc03 114.7(4) . . ?
Te02 O005 K004 98.34(16) . 4_664 ?
Sc03 O005 K004 97.94(16) . 4_664 ?
Te02 O005 K004 98.34(16) . 4_674 ?
Sc03 O005 K004 97.94(16) . 4_674 ?
K004 O005 K004 149.6(4) 4_664 4_674 ?

_refine_diff_density_max         0.678
_refine_diff_density_min         -0.634
_refine_diff_density_rms         0.137

_shelx_res_file                  
;
TITL 123456_a.res in P6(3)mc
    123456_a.res
    created by SHELXL-2018/3 at 19:25:21 on 12-Jun-2025
REM Old TITL 123456 in P6(3)mc
REM SHELXT solution in P6(3)mc: R1 0.093, Rweak 0.000, Alpha 0.105
REM <I/s>   0.664 for   23 systematic absences,  Orientation as input
REM Flack x =  0.199 ( 0.047 ) from   127 Parsons' quotients
REM Formula found by SHELXT:  K O4 Sc Te2
CELL  0.71073   5.7988   5.7988  11.5416   90.000   90.000  120.000
ZERR    3.000   0.0003   0.0003   0.0010    0.000    0.000    0.000
LATT -1
SYMM -Y, X-Y, Z
SYMM -X+Y, -X, Z
SYMM -X, -Y, 1/2+Z
SYMM Y, -X+Y, 1/2+Z
SYMM X-Y, X, 1/2+Z
SYMM -Y, -X, Z
SYMM -X+Y, Y, Z
SYMM X, X-Y, Z
SYMM Y, X, 1/2+Z
SYMM X-Y, -Y, 1/2+Z
SYMM -X, -X+Y, 1/2+Z
SFAC K O SC TE
UNIT 2.00004 12 2.00004 4.00008
TEMP 0
L.S. 10
BOND
LIST 4
ACTA
FMAP 2
PLAN 20
WGHT    0.023800
FVAR       0.47081
TE01  4    0.333333    0.666667    0.173806    10.16667    0.00948    0.00948 =
         0.01414    0.00000    0.00000    0.00474
TE02  4    1.000000    1.000000    0.474331    10.16667    0.01063    0.01063 =
         0.01535    0.00000    0.00000    0.00532
SC03  3    0.333333    0.666667    0.498272    10.16667    0.00724    0.00724 =
         0.01577    0.00000    0.00000    0.00362
K004  1    0.333333    0.666667    0.824591    10.16667    0.01821    0.01821 =
         0.02764    0.00000    0.00000    0.00911
O1    2    0.504317    1.008635    0.598362    10.50000    0.03764    0.02803 =
         0.07395   -0.03290   -0.01645    0.01402
O005  2    0.676251    0.838126    0.392805    10.50000    0.00565    0.03080 =
         0.02025   -0.00066   -0.00132    0.00282
HKLF 4


REM  123456_a.res in P6(3)mc
REM wR2 = 0.046991, GooF = S = 1.04368, Restrained GooF = 1.04199 for all data
REM R1 = 0.020211 for 296 Fo > 4sig(Fo) and 0.025293 for all 332 data
REM 25 parameters refined using 0 restraints

END

WGHT      0.0211      0.0000

REM Highest difference peak  0.678,  deepest hole -0.634,  1-sigma level  0.137
Q1    1   0.3333  0.6667  0.2938  10.16667  0.05    0.68
Q2    1   1.0000  1.0000  0.3421  10.16667  0.05    0.63
Q3    1   0.3333  0.6667  0.7628  10.16667  0.05    0.57
Q4    1   0.3333  0.6667  0.6774  10.16667  0.05    0.53
Q5    1   0.3333  0.6667  0.0520  10.16667  0.05    0.47
Q6    1   1.0000  1.0000  0.6055  10.16667  0.05    0.47
Q7    1   0.3333  0.6667  0.3833  10.16667  0.05    0.45
Q8    1   1.1164  1.2329  0.5734  10.50000  0.05    0.38
Q9    1   0.6726  0.8363  0.5167  10.50000  0.05    0.38
Q10   1   0.1710  0.3421  0.8308  10.50000  0.05    0.36
Q11   1   0.6415  0.6681  0.4789  11.00000  0.05    0.36
Q12   1   1.0000  1.0000  0.3930  10.16667  0.05    0.33
Q13   1   0.5558  1.1117  0.5788  10.50000  0.05    0.31
Q14   1   0.5115  1.0230  0.5340  10.50000  0.05    0.31
Q15   1   0.5972  1.1944  0.4810  10.50000  0.05    0.31
Q16   1   0.3333  0.6667  0.9641  10.16667  0.05    0.30
Q17   1   0.6506  1.1227  0.4919  11.00000  0.05    0.29
Q18   1   0.4373  0.8746  0.6208  10.50000  0.05    0.28
Q19   1   0.7389  1.0151  0.6680  11.00000  0.05    0.28
Q20   1   0.4270  0.8541  0.2655  10.50000  0.05    0.28
;
_shelx_res_checksum              45748
####################################################################### 
# 
# This file contains crystal structure data downloaded from the 
# Cambridge Structural Database (CSD) hosted by the Cambridge 
# Crystallographic Data Centre (CCDC).
# 
# Full information about CCDC data access policies and citation 
# guidelines are available at http://www.ccdc.cam.ac.uk/access/V1 
# 
# Audit and citation data items may have been added by the CCDC. 
# Please retain this information to preserve the provenance of 
# this file and to allow appropriate attribution of the data. 
# 
#######################################################################

data_4_a
_database_code_depnum_ccdc_archive 'CCDC 2489720'
loop_
_audit_author_name
_audit_author_address
'Wang Xiaoxu'
;Tianjin University of Technology
China
;
_audit_update_record             
;
2025-09-19 deposited with the CCDC.	2025-11-14 downloaded from the CCDC.
;

_audit_creation_method           SHELXL-2018/3
_shelx_SHELXL_version_number     2018/3
_chemical_name_systematic        ?
_chemical_name_common            ?
_chemical_melting_point          ?
_chemical_formula_moiety         ?
_chemical_formula_sum            'O4 P0 Rb0.67 Sc0.67 Te1.33'
_chemical_formula_weight         321.09

loop_
_atom_type_symbol
_atom_type_description
_atom_type_scat_dispersion_real
_atom_type_scat_dispersion_imag
_atom_type_scat_source
O O 0.0106 0.0060 'International Tables Vol C Tables 4.2.6.8 and 6.1.1.4'
Rb Rb -0.9393 2.9676 'International Tables Vol C Tables 4.2.6.8 and 6.1.1.4'
Sc Sc 0.2519 0.3716 'International Tables Vol C Tables 4.2.6.8 and 6.1.1.4'
Te Te -0.5308 1.6751 'International Tables Vol C Tables 4.2.6.8 and 6.1.1.4'
P P 0.1023 0.0942 'International Tables Vol C Tables 4.2.6.8 and 6.1.1.4'

_space_group_crystal_system      hexagonal
_space_group_IT_number           186
_space_group_name_H-M_alt        'P 63 m c'
_space_group_name_Hall           'P 6c -2c'

_shelx_space_group_comment       
;
The symmetry employed for this shelxl refinement is uniquely defined
by the following loop, which should always be used as a source of
symmetry information in preference to the above space-group names.
They are only intended as comments.
;

loop_
_space_group_symop_operation_xyz
'x, y, z'
'-y, x-y, z'
'-x+y, -x, z'
'-x, -y, z+1/2'
'y, -x+y, z+1/2'
'x-y, x, z+1/2'
'-y, -x, z'
'-x+y, y, z'
'x, x-y, z'
'y, x, z+1/2'
'x-y, -y, z+1/2'
'-x, -x+y, z+1/2'

_cell_length_a                   5.8371(3)
_cell_length_b                   5.8371(3)
_cell_length_c                   11.7832(13)
_cell_angle_alpha                90
_cell_angle_beta                 90
_cell_angle_gamma                120
_cell_volume                     347.69(5)
_cell_formula_units_Z            3
_cell_measurement_temperature    273(2)
_cell_measurement_reflns_used    4206
_cell_measurement_theta_min      3.46
_cell_measurement_theta_max      27.48

_exptl_crystal_description       block
_exptl_crystal_colour            colorless
_exptl_crystal_density_meas      ?
_exptl_crystal_density_method    ?
_exptl_crystal_density_diffrn    4.601
_exptl_crystal_F_000             420
_exptl_transmission_factor_min   ?
_exptl_transmission_factor_max   ?
_exptl_crystal_size_max          ?
_exptl_crystal_size_mid          ?
_exptl_crystal_size_min          ?
_exptl_absorpt_coefficient_mu    16.207
_shelx_estimated_absorpt_T_min   ?
_shelx_estimated_absorpt_T_max   ?
_exptl_absorpt_correction_type   ?
_exptl_absorpt_correction_T_min  ?
_exptl_absorpt_correction_T_max  ?
_exptl_absorpt_process_details   ?
_exptl_absorpt_special_details   ?
_diffrn_ambient_temperature      273(2)
_diffrn_radiation_wavelength     0.71073
_diffrn_radiation_type           MoK\a
_diffrn_source                   ?
_diffrn_measurement_device_type  'Bruker APEX-II CCD'
_diffrn_measurement_method       '\f and \w scans'
_diffrn_detector_area_resol_mean ?
_diffrn_reflns_number            5804
_diffrn_reflns_av_unetI/netI     0.0176
_diffrn_reflns_av_R_equivalents  0.0380
_diffrn_reflns_limit_h_min       -7
_diffrn_reflns_limit_h_max       7
_diffrn_reflns_limit_k_min       -7
_diffrn_reflns_limit_k_max       6
_diffrn_reflns_limit_l_min       -15
_diffrn_reflns_limit_l_max       15
_diffrn_reflns_theta_min         3.458
_diffrn_reflns_theta_max         27.476
_diffrn_reflns_theta_full        25.242
_diffrn_measured_fraction_theta_max 1.000
_diffrn_measured_fraction_theta_full 1.000
_diffrn_reflns_Laue_measured_fraction_max 1.000
_diffrn_reflns_Laue_measured_fraction_full 1.000
_diffrn_reflns_point_group_measured_fraction_max 0.989
_diffrn_reflns_point_group_measured_fraction_full 0.986
_reflns_number_total             346
_reflns_number_gt                320
_reflns_threshold_expression     'I > 2\s(I)'
_reflns_Friedel_coverage         0.880
_reflns_Friedel_fraction_max     0.976
_reflns_Friedel_fraction_full    0.969

_reflns_special_details          
;
 Reflections were merged by SHELXL according to the crystal
 class for the calculation of statistics and refinement.
 
 _reflns_Friedel_fraction is defined as the number of unique
 Friedel pairs measured divided by the number that would be
 possible theoretically, ignoring centric projections and
 systematic absences. Completness statistics refer to single and
 composite reflections containing twin component 1 only.
;

_computing_data_collection       ?
_computing_cell_refinement       ?
_computing_data_reduction        ?
_computing_structure_solution    'SHELXT 2018/2 (Sheldrick, 2018)'
_computing_structure_refinement  'SHELXL-2018/3 (Sheldrick, 2018)'
_computing_molecular_graphics    ?
_computing_publication_material  ?
_refine_special_details          
;
 Refined as a 2-component inversion twin.
;
_refine_ls_structure_factor_coef Fsqd
_refine_ls_matrix_type           full
_refine_ls_weighting_scheme      calc
_refine_ls_weighting_details     
'w=1/[\s^2^(Fo^2^)+(0.0165P)^2^+0.3411P] where P=(Fo^2^+2Fc^2^)/3'
_atom_sites_solution_primary     ?
_atom_sites_solution_secondary   ?
_atom_sites_solution_hydrogens   .
_refine_ls_hydrogen_treatment    undef
_refine_ls_extinction_method     none
_refine_ls_extinction_coef       .
_refine_ls_abs_structure_details 
;
 Refined as an inversion twin.
;
_refine_ls_abs_structure_Flack   0.00(2)
_chemical_absolute_configuration ?
_refine_ls_number_reflns         346
_refine_ls_number_parameters     26
_refine_ls_number_restraints     1
_refine_ls_R_factor_all          0.0152
_refine_ls_R_factor_gt           0.0135
_refine_ls_wR_factor_ref         0.0359
_refine_ls_wR_factor_gt          0.0354
_refine_ls_goodness_of_fit_ref   1.203
_refine_ls_restrained_S_all      1.201
_refine_ls_shift/su_max          0.000
_refine_ls_shift/su_mean         0.000

loop_
_atom_site_label
_atom_site_type_symbol
_atom_site_fract_x
_atom_site_fract_y
_atom_site_fract_z
_atom_site_U_iso_or_equiv
_atom_site_adp_type
_atom_site_occupancy
_atom_site_site_symmetry_order
_atom_site_calc_flag
_atom_site_refinement_flags_posn
_atom_site_refinement_flags_adp
_atom_site_refinement_flags_occupancy
_atom_site_disorder_assembly
_atom_site_disorder_group
Rb4 Rb 0.666667 0.333333 0.23921(16) 0.0173(3) Uani 1 6 d S T P . .
Te1 Te 1.000000 1.000000 0.58569(7) 0.0104(2) Uani 1 6 d S T P . .
Te2 Te 0.333333 0.666667 0.39022(6) 0.0093(2) Uani 1 6 d S T P . .
Sc3 Sc 0.666667 0.333333 0.5627(2) 0.0090(5) Uani 1 6 d S T P . .
O2 O 0.8389(6) 0.6779(13) 0.6646(5) 0.0152(11) Uani 1 2 d S T P . .
O008 O 0.4950(6) 0.5050(6) 0.4640(6) 0.0305(15) Uani 1 2 d S T P . .

loop_
_atom_site_aniso_label
_atom_site_aniso_U_11
_atom_site_aniso_U_22
_atom_site_aniso_U_33
_atom_site_aniso_U_23
_atom_site_aniso_U_13
_atom_site_aniso_U_12
Rb4 0.0156(4) 0.0156(4) 0.0206(7) 0.000 0.000 0.0078(2)
Te1 0.0088(2) 0.0088(2) 0.0137(4) 0.000 0.000 0.00440(12)
Te2 0.0079(2) 0.0079(2) 0.0122(4) 0.000 0.000 0.00394(12)
Sc3 0.0061(6) 0.0061(6) 0.0149(12) 0.000 0.000 0.0030(3)
O2 0.016(2) 0.007(3) 0.020(3) 0.001(2) 0.0004(11) 0.0034(15)
O008 0.027(2) 0.027(2) 0.047(4) 0.009(2) -0.009(2) 0.019(3)

_geom_special_details            
;
 All esds (except the esd in the dihedral angle between two l.s. planes)
 are estimated using the full covariance matrix.  The cell esds are taken
 into account individually in the estimation of esds in distances, angles
 and torsion angles; correlations between esds in cell parameters are only
 used when they are defined by crystal symmetry.  An approximate (isotropic)
 treatment of cell esds is used for estimating esds involving l.s. planes.
;

loop_
_geom_bond_atom_site_label_1
_geom_bond_atom_site_label_2
_geom_bond_distance
_geom_bond_site_symmetry_2
_geom_bond_publ_flag
Rb4 O2 3.0488(19) 5_554 ?
Rb4 O2 3.0488(19) 4_764 ?
Rb4 O2 3.0488(19) 6_544 ?
Rb4 O2 3.0488(19) 6_654 ?
Rb4 O2 3.0488(19) 4_664 ?
Rb4 O2 3.0488(19) 5_564 ?
Rb4 O008 3.167(8) 3_665 ?
Rb4 O008 3.167(8) 2_655 ?
Rb4 O008 3.167(8) . ?
Rb4 O008 3.631(8) 5_554 ?
Rb4 O008 3.631(8) 6_654 ?
Rb4 O008 3.631(8) 4_664 ?
Te1 O2 1.875(6) 3_675 ?
Te1 O2 1.875(6) 2_765 ?
Te1 O2 1.875(6) . ?
Te1 Sc3 3.3809(3) 1_665 ?
Te1 Sc3 3.3809(3) . ?
Te1 Sc3 3.3810(3) 1_565 ?
Te2 O008 1.851(6) 2_665 ?
Te2 O008 1.851(6) 3_565 ?
Te2 O008 1.851(6) . ?
Sc3 O008 2.089(6) . ?
Sc3 O008 2.089(6) 2_655 ?
Sc3 O008 2.089(6) 3_665 ?
Sc3 O2 2.115(6) 2_655 ?
Sc3 O2 2.115(6) 3_665 ?
Sc3 O2 2.115(6) . ?

loop_
_geom_angle_atom_site_label_1
_geom_angle_atom_site_label_2
_geom_angle_atom_site_label_3
_geom_angle
_geom_angle_site_symmetry_1
_geom_angle_site_symmetry_3
_geom_angle_publ_flag
O2 Rb4 O2 55.1(2) 5_554 4_764 ?
O2 Rb4 O2 59.3(2) 5_554 6_544 ?
O2 Rb4 O2 112.03(11) 4_764 6_544 ?
O2 Rb4 O2 112.03(11) 5_554 6_654 ?
O2 Rb4 O2 59.3(2) 4_764 6_654 ?
O2 Rb4 O2 146.4(2) 6_544 6_654 ?
O2 Rb4 O2 112.03(11) 5_554 4_664 ?
O2 Rb4 O2 146.4(2) 4_764 4_664 ?
O2 Rb4 O2 55.1(2) 6_544 4_664 ?
O2 Rb4 O2 112.03(11) 6_654 4_664 ?
O2 Rb4 O2 146.4(2) 5_554 5_564 ?
O2 Rb4 O2 112.03(11) 4_764 5_564 ?
O2 Rb4 O2 112.03(11) 6_544 5_564 ?
O2 Rb4 O2 55.1(2) 6_654 5_564 ?
O2 Rb4 O2 59.3(2) 4_664 5_564 ?
O2 Rb4 O008 103.37(11) 5_554 3_665 ?
O2 Rb4 O008 78.00(14) 4_764 3_665 ?
O2 Rb4 O008 134.49(15) 6_544 3_665 ?
O2 Rb4 O008 78.00(14) 6_654 3_665 ?
O2 Rb4 O008 134.49(15) 4_664 3_665 ?
O2 Rb4 O008 103.37(11) 5_564 3_665 ?
O2 Rb4 O008 78.00(14) 5_554 2_655 ?
O2 Rb4 O008 103.37(11) 4_764 2_655 ?
O2 Rb4 O008 78.00(14) 6_544 2_655 ?
O2 Rb4 O008 134.49(15) 6_654 2_655 ?
O2 Rb4 O008 103.37(11) 4_664 2_655 ?
O2 Rb4 O008 134.49(15) 5_564 2_655 ?
O008 Rb4 O008 56.67(17) 3_665 2_655 ?
O2 Rb4 O008 134.49(15) 5_554 . ?
O2 Rb4 O008 134.49(15) 4_764 . ?
O2 Rb4 O008 103.37(11) 6_544 . ?
O2 Rb4 O008 103.37(11) 6_654 . ?
O2 Rb4 O008 78.00(14) 4_664 . ?
O2 Rb4 O008 78.00(14) 5_564 . ?
O008 Rb4 O008 56.67(17) 3_665 . ?
O008 Rb4 O008 56.67(17) 2_655 . ?
O2 Rb4 O008 51.20(12) 5_554 5_554 ?
O2 Rb4 O008 74.57(12) 4_764 5_554 ?
O2 Rb4 O008 51.20(12) 6_544 5_554 ?
O2 Rb4 O008 96.87(16) 6_654 5_554 ?
O2 Rb4 O008 74.57(12) 4_664 5_554 ?
O2 Rb4 O008 96.87(16) 5_564 5_554 ?
O008 Rb4 O008 150.49(4) 3_665 5_554 ?
O008 Rb4 O008 120.02(2) 2_655 5_554 ?
O008 Rb4 O008 150.49(4) . 5_554 ?
O2 Rb4 O008 74.57(12) 5_554 6_654 ?
O2 Rb4 O008 51.20(12) 4_764 6_654 ?
O2 Rb4 O008 96.87(16) 6_544 6_654 ?
O2 Rb4 O008 51.20(12) 6_654 6_654 ?
O2 Rb4 O008 96.87(16) 4_664 6_654 ?
O2 Rb4 O008 74.57(12) 5_564 6_654 ?
O008 Rb4 O008 120.02(2) 3_665 6_654 ?
O008 Rb4 O008 150.49(4) 2_655 6_654 ?
O008 Rb4 O008 150.49(4) . 6_654 ?
O008 Rb4 O008 45.88(15) 5_554 6_654 ?
O2 Rb4 O008 96.87(16) 5_554 4_664 ?
O2 Rb4 O008 96.87(16) 4_764 4_664 ?
O2 Rb4 O008 74.57(12) 6_544 4_664 ?
O2 Rb4 O008 74.57(12) 6_654 4_664 ?
O2 Rb4 O008 51.20(12) 4_664 4_664 ?
O2 Rb4 O008 51.20(12) 5_564 4_664 ?
O008 Rb4 O008 150.49(4) 3_665 4_664 ?
O008 Rb4 O008 150.49(4) 2_655 4_664 ?
O008 Rb4 O008 120.02(2) . 4_664 ?
O008 Rb4 O008 45.88(15) 5_554 4_664 ?
O008 Rb4 O008 45.88(15) 6_654 4_664 ?
O2 Te1 O2 97.6(2) 3_675 2_765 ?
O2 Te1 O2 97.6(2) 3_675 . ?
O2 Te1 O2 97.6(2) 2_765 . ?
O2 Te1 Sc3 118.20(5) 3_675 1_665 ?
O2 Te1 Sc3 34.31(19) 2_765 1_665 ?
O2 Te1 Sc3 118.20(5) . 1_665 ?
O2 Te1 Sc3 118.20(5) 3_675 . ?
O2 Te1 Sc3 118.20(5) 2_765 . ?
O2 Te1 Sc3 34.31(19) . . ?
Sc3 Te1 Sc3 119.364(15) 1_665 . ?
O2 Te1 Sc3 34.31(19) 3_675 1_565 ?
O2 Te1 Sc3 118.20(5) 2_765 1_565 ?
O2 Te1 Sc3 118.20(5) . 1_565 ?
Sc3 Te1 Sc3 119.363(15) 1_665 1_565 ?
Sc3 Te1 Sc3 119.364(15) . 1_565 ?
O2 Te1 Rb4 51.90(5) 3_675 4_775 ?
O2 Te1 Rb4 51.90(5) 2_765 4_775 ?
O2 Te1 Rb4 122.06(19) . 4_775 ?
Sc3 Te1 Rb4 66.35(3) 1_665 4_775 ?
Sc3 Te1 Rb4 156.37(6) . 4_775 ?
Sc3 Te1 Rb4 66.35(3) 1_565 4_775 ?
O2 Te1 Rb4 51.90(5) 3_675 4_665 ?
O2 Te1 Rb4 122.06(19) 2_765 4_665 ?
O2 Te1 Rb4 51.90(5) . 4_665 ?
Sc3 Te1 Rb4 156.37(6) 1_665 4_665 ?
Sc3 Te1 Rb4 66.35(3) . 4_665 ?
Sc3 Te1 Rb4 66.35(3) 1_565 4_665 ?
Rb4 Te1 Rb4 99.47(3) 4_775 4_665 ?
O2 Te1 Rb4 122.06(18) 3_675 4_765 ?
O2 Te1 Rb4 51.90(5) 2_765 4_765 ?
O2 Te1 Rb4 51.90(5) . 4_765 ?
Sc3 Te1 Rb4 66.35(3) 1_665 4_765 ?
Sc3 Te1 Rb4 66.35(3) . 4_765 ?
Sc3 Te1 Rb4 156.37(6) 1_565 4_765 ?
Rb4 Te1 Rb4 99.47(3) 4_775 4_765 ?
Rb4 Te1 Rb4 99.47(3) 4_665 4_765 ?
O008 Te2 O008 99.7(3) 2_665 3_565 ?
O008 Te2 O008 99.7(3) 2_665 . ?
O008 Te2 O008 99.7(3) 3_565 . ?
O008 Te2 Rb4 127.57(6) 2_665 1_455 ?
O008 Te2 Rb4 55.9(2) 3_565 1_455 ?
O008 Te2 Rb4 127.57(6) . 1_455 ?
O008 Te2 Rb4 55.9(2) 2_665 1_565 ?
O008 Te2 Rb4 127.57(6) 3_565 1_565 ?
O008 Te2 Rb4 127.57(6) . 1_565 ?
Rb4 Te2 Rb4 99.96(4) 1_455 1_565 ?
O008 Te2 Rb4 127.57(6) 2_665 . ?
O008 Te2 Rb4 127.57(6) 3_565 . ?
O008 Te2 Rb4 55.9(2) . . ?
Rb4 Te2 Rb4 99.96(4) 1_455 . ?
Rb4 Te2 Rb4 99.96(4) 1_565 . ?
O008 Te2 Rb4 62.0(2) 2_665 4_665 ?
O008 Te2 Rb4 62.0(2) 3_565 4_665 ?
O008 Te2 Rb4 62.0(2) . 4_665 ?
Rb4 Te2 Rb4 117.83(3) 1_455 4_665 ?
Rb4 Te2 Rb4 117.83(3) 1_565 4_665 ?
Rb4 Te2 Rb4 117.83(3) . 4_665 ?
O008 Sc3 O008 92.0(3) . 2_655 ?
O008 Sc3 O008 92.0(3) . 3_665 ?
O008 Sc3 O008 92.0(3) 2_655 3_665 ?
O008 Sc3 O2 88.49(16) . 2_655 ?
O008 Sc3 O2 88.49(16) 2_655 2_655 ?
O008 Sc3 O2 179.2(3) 3_665 2_655 ?
O008 Sc3 O2 179.2(3) . 3_665 ?
O008 Sc3 O2 88.49(16) 2_655 3_665 ?
O008 Sc3 O2 88.49(16) 3_665 3_665 ?
O2 Sc3 O2 91.0(3) 2_655 3_665 ?
O008 Sc3 O2 88.49(16) . . ?
O008 Sc3 O2 179.2(3) 2_655 . ?
O008 Sc3 O2 88.49(16) 3_665 . ?
O2 Sc3 O2 91.0(2) 2_655 . ?
O2 Sc3 O2 91.0(3) 3_665 . ?
O008 Sc3 Te1 150.8(2) . 1_545 ?
O008 Sc3 Te1 68.32(8) 2_655 1_545 ?
O008 Sc3 Te1 68.32(8) 3_665 1_545 ?
O2 Sc3 Te1 111.40(9) 2_655 1_545 ?
O2 Sc3 Te1 29.97(17) 3_665 1_545 ?
O2 Sc3 Te1 111.40(9) . 1_545 ?
O008 Sc3 Te1 68.32(8) . . ?
O008 Sc3 Te1 150.8(2) 2_655 . ?
O008 Sc3 Te1 68.32(8) 3_665 . ?
O2 Sc3 Te1 111.40(8) 2_655 . ?
O2 Sc3 Te1 111.40(9) 3_665 . ?
O2 Sc3 Te1 29.98(17) . . ?
Te1 Sc3 Te1 119.364(15) 1_545 . ?
O008 Sc3 Te1 68.32(8) . 1_445 ?
O008 Sc3 Te1 68.32(8) 2_655 1_445 ?
O008 Sc3 Te1 150.8(2) 3_665 1_445 ?
O2 Sc3 Te1 29.97(17) 2_655 1_445 ?
O2 Sc3 Te1 111.40(9) 3_665 1_445 ?
O2 Sc3 Te1 111.40(8) . 1_445 ?
Te1 Sc3 Te1 119.364(15) 1_545 1_445 ?
Te1 Sc3 Te1 119.364(15) . 1_445 ?
O008 Sc3 Rb4 56.2(2) . . ?
O008 Sc3 Rb4 56.2(2) 2_655 . ?
O008 Sc3 Rb4 56.2(2) 3_665 . ?
O2 Sc3 Rb4 124.57(18) 2_655 . ?
O2 Sc3 Rb4 124.57(18) 3_665 . ?
O2 Sc3 Rb4 124.57(18) . . ?
Te1 Sc3 Rb4 94.60(5) 1_545 . ?
Te1 Sc3 Rb4 94.60(5) . . ?
Te1 Sc3 Rb4 94.60(5) 1_445 . ?
O008 Sc3 Rb4 65.5(2) . 4_665 ?
O008 Sc3 Rb4 130.22(5) 2_655 4_665 ?
O008 Sc3 Rb4 130.22(5) 3_665 4_665 ?
O2 Sc3 Rb4 49.58(5) 2_655 4_665 ?
O2 Sc3 Rb4 113.74(19) 3_665 4_665 ?
O2 Sc3 Rb4 49.58(5) . 4_665 ?
Te1 Sc3 Rb4 143.72(9) 1_545 4_665 ?
Te1 Sc3 Rb4 62.21(2) . 4_665 ?
Te1 Sc3 Rb4 62.21(2) 1_445 4_665 ?
Rb4 Sc3 Rb4 121.68(4) . 4_665 ?
O008 Sc3 Rb4 130.22(6) . 4_765 ?
O008 Sc3 Rb4 130.22(5) 2_655 4_765 ?
O008 Sc3 Rb4 65.5(2) 3_665 4_765 ?
O2 Sc3 Rb4 113.74(19) 2_655 4_765 ?
O2 Sc3 Rb4 49.58(5) 3_665 4_765 ?
O2 Sc3 Rb4 49.58(5) . 4_765 ?
Te1 Sc3 Rb4 62.21(2) 1_545 4_765 ?
Te1 Sc3 Rb4 62.21(2) . 4_765 ?
Te1 Sc3 Rb4 143.72(9) 1_445 4_765 ?
Rb4 Sc3 Rb4 121.68(4) . 4_765 ?
Rb4 Sc3 Rb4 94.95(6) 4_665 4_765 ?
Te1 O2 Sc3 115.7(3) . . ?
Te1 O2 Rb4 99.16(13) . 4_665 ?
Sc3 O2 Rb4 98.54(13) . 4_665 ?
Te1 O2 Rb4 99.16(13) . 4_765 ?
Sc3 O2 Rb4 98.54(13) . 4_765 ?
Rb4 O2 Rb4 146.4(2) 4_665 4_765 ?
Te2 O008 Sc3 174.2(4) . . ?
Te2 O008 Rb4 95.2(3) . . ?
Sc3 O008 Rb4 90.6(2) . . ?
Te2 O008 Rb4 91.3(2) . 4_665 ?
Sc3 O008 Rb4 82.9(2) . 4_665 ?
Rb4 O008 Rb4 173.51(19) . 4_665 ?

_refine_diff_density_max         0.432
_refine_diff_density_min         -0.656
_refine_diff_density_rms         0.132

_shelx_res_file                  
;
TITL 4_a.res in P6(3)mc
    4_a.res
    created by SHELXL-2018/3 at 15:29:39 on 12-Jun-2025
REM Old TITL 4 in P6(3)mc
REM SHELXT solution in P6(3)mc: R1 0.191, Rweak 0.000, Alpha 0.139
REM <I/s>   1.263 for   23 systematic absences,  Orientation as input
REM Flack x = -0.022 ( 0.168 ) from   135 Parsons' quotients
REM Formula found by SHELXT:  O5 Sc4 Te
CELL  0.71073   5.8371   5.8371  11.7832   90.000   90.000  120.000
ZERR    3.000   0.0003   0.0003   0.0013    0.000    0.000    0.000
LATT -1
SYMM -Y, X-Y, Z
SYMM -X+Y, -X, Z
SYMM -X, -Y, 1/2+Z
SYMM Y, -X+Y, 1/2+Z
SYMM X-Y, X, 1/2+Z
SYMM -Y, -X, Z
SYMM -X+Y, Y, Z
SYMM X, X-Y, Z
SYMM Y, X, 1/2+Z
SYMM X-Y, -Y, 1/2+Z
SYMM -X, -X+Y, 1/2+Z
SFAC O RB SC TE P
UNIT 12 2.00004 2.00004 4.00008 0
TEMP 0
L.S. 10
BOND
TWIN
ACTA
LIST 4
FMAP 2
PLAN 20
WGHT    0.016500    0.341100
BASF  -0.00333
FVAR       0.43375
RB4   2    0.666667    0.333333    0.239210    10.16667    0.01563    0.01563 =
         0.02060    0.00000    0.00000    0.00782
TE1   4    1.000000    1.000000    0.585692    10.16667    0.00879    0.00879 =
         0.01371    0.00000    0.00000    0.00440
TE2   4    0.333333    0.666667    0.390218    10.16667    0.00788    0.00788 =
         0.01221    0.00000    0.00000    0.00394
SC3   3    0.666667    0.333333    0.562687    10.16667    0.00607    0.00607 =
         0.01491    0.00000    0.00000    0.00304
O2    1    0.838933    0.677867    0.664555    10.50000    0.01598    0.00681 =
         0.01968    0.00082    0.00041    0.00340
O008  1    0.494972    0.505028    0.464029    10.50000    0.02661    0.02661 =
         0.04656    0.00881   -0.00881    0.01949
HKLF 4


REM  4_a.res in P6(3)mc
REM wR2 = 0.035883, GooF = S = 1.20282, Restrained GooF = 1.20095 for all data
REM R1 = 0.013475 for 320 Fo > 4sig(Fo) and 0.015190 for all 346 data
REM 26 parameters refined using 0 restraints

END

WGHT      0.0163      0.3334

REM Highest difference peak  0.432,  deepest hole -0.656,  1-sigma level  0.132
Q1    1   0.3333  0.6667  0.3199  10.16667  0.05    0.43
Q2    1   0.3333  0.6667  0.4662  10.16667  0.05    0.34
Q3    1   0.6667  0.3333  0.3176  10.16667  0.05    0.29
Q4    1   0.5341  0.6448  0.5533  11.00000  0.05    0.28
Q5    1   0.8116  0.6231  0.5899  10.50000  0.05    0.26
Q6    1   0.4277  0.5723  0.4908  10.50000  0.05    0.26
Q7    1   0.4400  0.4409  0.5434  11.00000  0.05    0.25
Q8    1   0.6667  0.3333  0.1809  10.16667  0.05    0.25
Q9    1   0.8963  0.5521  0.7239  11.00000  0.05    0.25
Q10   1   0.7488  0.4977  0.1065  10.50000  0.05    0.24
Q11   1   0.6297  0.5865  0.4387  11.00000  0.05    0.21
Q12   1   0.6703  0.6530  0.3158  11.00000  0.05    0.21
Q13   1   0.3677  0.3133  0.5220  11.00000  0.05    0.21
Q14   1   0.6565  0.6587  0.3630  11.00000  0.05    0.20
Q15   1   0.2727  0.2131  0.4201  11.00000  0.05    0.20
Q16   1   0.7760  0.6816  0.7376  11.00000  0.05    0.20
Q17   1   0.2477  0.4954  0.2952  10.50000  0.05    0.20
Q18   1   1.0000  1.0000  0.6509  10.16667  0.05    0.19
Q19   1   0.5779  0.1559  0.1159  10.50000  0.05    0.19
Q20   1   0.9452  0.6252  0.6020  11.00000  0.05    0.19
;
_shelx_res_checksum              41805
